# Supplementary material for: Effect of the Information Support Robot on the Daily Activity of Older People Living Alone in Actual Living Environment
Source: Int J Environ Res Public Health. 2021 Mar 3;18(5):2498. doi: 10.3390/ijerph18052498 (PMC7967636; doi:10.3390/ijerph18052498)
Supplement: Supplementary file 1 [file ijerph-18-02498-s001.zip]

Archive with 2 entries (2 files):
- TableS2_IJERPH.tif
- TableS1_IJERPH.tif
